# Supplementary material for: A New Influenza-Tracking Smartphone App (Flu-Report) Based on a Self-Administered Questionnaire: Cross-Sectional Study
Source: JMIR Mhealth Uhealth. 2018 Jun 6;6(6):e136. doi: 10.2196/mhealth.9834 (PMC6010834; doi:10.2196/mhealth.9834)
Supplement: Multimedia Appendix 3 [file mhealth_v6i6e136_app3.xlsx]

## Sheet: multimedia appendix 3
Week/Year	Real-time prescription surveillance	Flu Report	Flu Report participants	Cohabiting relatives	Period	Real-time prescription surveillance (%)	Flu Report (%)
44/2016	18176	9	9	0
45/2016	33090	10	9	1
46/2016	59506	7	6	1
47/2016	75590	10	9	1	First period	186362 (1.7)	36 (10.3)
48/2016	108403	13	6	7
49/2016	142824	14	10	4
50/2016	207118	16	7	9
51/2016	353752	16	9	7	Second period	812097 (7.4)	59 (16.8)
52/2016	355092	18	13	5
1/2017	452173	14	11	3
2/2017	572770	23	12	11
3/2017	1105643	29	10	19	Third period	2485678 (22.6)	84 (23.9)
4/2017	1503501	42	21	21
5/2017	1510959	31	15	16
6/2017	1130871	30	13	17
7/2017	930895	27	16	11
8/2017	667907	13	8	5	Fourth period	5744133 (52.2)	143 (40.7)
9/2017	514834	7	7	0
10/2017	408346	9	4	5
11/2017	377768	5	3	2
12/2017	291855	7	3	4
13/2017	181130	1	1	0	Fifth period	1773933 (16.1)	29 (8.3)
Total number of persons	11002203	351	202	149
